# Supplementary material for: Co-infections of Schistosoma mansoni and Helicobacter pylori in school-aged populations and implication for management and control practices in Niger State, Nigeria
Source: PLoS One. 2025 Dec 8;20(12):e0337423. doi: 10.1371/journal.pone.0337423 (PMC12685161; doi:10.1371/journal.pone.0337423)
Supplement: S1 File — (XLSX) [file pone.0337423.s001.xlsx]

## Sheet: Data
STUDY SITE	AGE	SEX	HEL	s.masoni
5	3	1	NEGATIVE	NEGATIVE
5	3	1	NEGATIVE	NEGATIVE
5	3	1	NEGATIVE	NEGATIVE
5	3	1	NEGATIVE	POSITIVE
5	3	1	NEGATIVE	POSITIVE
5	3	2	NEGATIVE	POSITIVE
5	3	1	NEGATIVE	NEGATIVE
5	3	1	NEGATIVE	NEGATIVE
5	3	1	NEGATIVE	POSITIVE
5	3	1	NEGATIVE	NEGATIVE
5	2	2	NEGATIVE	NEGATIVE
5	3	2	NEGATIVE	NEGATIVE
5	3	1	POSITIVE	NEGATIVE
5	3	1	NEGATIVE	POSITIVE
5	3	1	NEGATIVE	NEGATIVE
5	3	1	NEGATIVE	POSITIVE
5	3	1	NEGATIVE	NEGATIVE
5	3	1	NEGATIVE	NEGATIVE
5	3	1	NEGATIVE	POSITIVE
5	3	1	NEGATIVE	NEGATIVE
5	3	1	NEGATIVE	NEGATIVE
5	2	1	NEGATIVE	POSITIVE
5	3	1	NEGATIVE	NEGATIVE
5	2	1	POSITIVE	POSITIVE
5	2	1	NEGATIVE	NEGATIVE
5	3	1	NEGATIVE	POSITIVE
5	3	1	POSITIVE	NEGATIVE
5	2	1	NEGATIVE	NEGATIVE
5	3	1	POSITIVE	NEGATIVE
5	2	1	NEGATIVE	NEGATIVE
5	3	1	NEGATIVE	POSITIVE
5	1	1	NEGATIVE	POSITIVE
5	1	1	POSITIVE	NEGATIVE
5	1	1	POSITIVE	POSITIVE
5	1	2	NEGATIVE	POSITIVE
5	1	1	NEGATIVE	POSITIVE
5	1	1	POSITIVE	POSITIVE
5	1	1	POSITIVE	NEGATIVE
4	1	1	NEGATIVE	NEGATIVE
4	1	1	NEGATIVE	POSITIVE
4	1	2	NEGATIVE	NEGATIVE
4	1	2	NEGATIVE	POSITIVE
4	1	2	NEGATIVE	NEGATIVE
4	1	2	NEGATIVE	POSITIVE
4	1	2	POSITIVE	NEGATIVE
4	1	2	POSITIVE	POSITIVE
4	1	1	NEGATIVE	POSITIVE
4	1	1	POSITIVE	POSITIVE
4	1	2	NEGATIVE	NEGATIVE
4	1	1	NEGATIVE	NEGATIVE
4	1	1	NEGATIVE	NEGATIVE
4	1	1	NEGATIVE	NEGATIVE
4	1	1	NEGATIVE	NEGATIVE
4	1	2	NEGATIVE	NEGATIVE
4	1	1	NEGATIVE	POSITIVE
4	1	1	NEGATIVE	NEGATIVE
4	1	1	NEGATIVE	NEGATIVE
4	1	1	NEGATIVE	NEGATIVE
4	1	1	POSITIVE	NEGATIVE
4	1	2	POSITIVE	NEGATIVE
4	2	1	NEGATIVE	NEGATIVE
4	2	2	NEGATIVE	NEGATIVE
4	2	1	NEGATIVE	NEGATIVE
4	2	1	POSITIVE	NEGATIVE
4	2	2	NEGATIVE	NEGATIVE
4	2	1	NEGATIVE	NEGATIVE
4	2	2	NEGATIVE	NEGATIVE
4	2	1	NEGATIVE	NEGATIVE
4	2	1	NEGATIVE	NEGATIVE
4	2	1	POSITIVE	NEGATIVE
4	2	2	NEGATIVE	NEGATIVE
4	2	2	NEGATIVE	NEGATIVE
4	2	2	NEGATIVE	NEGATIVE
4	2	2	NEGATIVE	NEGATIVE
3	1	1	NEGATIVE	NEGATIVE
3	1	1	NEGATIVE	NEGATIVE
3	1	1	POSITIVE	NEGATIVE
3	1	1	NEGATIVE	NEGATIVE
3	1	1	POSITIVE	NEGATIVE
3	1	1	NEGATIVE	POSITIVE
3	1	1	NEGATIVE	NEGATIVE
3	1	1	NEGATIVE	NEGATIVE
3	1	1	NEGATIVE	POSITIVE
3	1	1	NEGATIVE	POSITIVE
3	1	1	NEGATIVE	NEGATIVE
3	1	1	NEGATIVE	NEGATIVE
3	1	2	NEGATIVE	POSITIVE
3	1	2	NEGATIVE	NEGATIVE
3	1	1	NEGATIVE	NEGATIVE
3	1	1	NEGATIVE	NEGATIVE
3	1	1	NEGATIVE	NEGATIVE
3	1	1	NEGATIVE	POSITIVE
3	2	1	NEGATIVE	POSITIVE
3	2	1	NEGATIVE	NEGATIVE
3	1	2	POSITIVE	NEGATIVE
3	1	2	NEGATIVE	NEGATIVE
3	2	1	NEGATIVE	POSITIVE
3	2	1	NEGATIVE	POSITIVE
3	2	1	NEGATIVE	NEGATIVE
3	2	1	NEGATIVE	NEGATIVE
3	1	2	NEGATIVE	NEGATIVE
3	1	2	NEGATIVE	NEGATIVE
3	1	2	NEGATIVE	NEGATIVE
3	1	2	NEGATIVE	POSITIVE
3	1	2	NEGATIVE	POSITIVE
3	1	2	NEGATIVE	NEGATIVE
3	1	2	NEGATIVE	NEGATIVE
3	1	2	NEGATIVE	NEGATIVE
3	1	2	NEGATIVE	NEGATIVE
3	1	2	NEGATIVE	NEGATIVE
3	1	2	NEGATIVE	NEGATIVE
3	1	2	NEGATIVE	NEGATIVE
3	1	1	NEGATIVE	NEGATIVE
3	1	1	NEGATIVE	POSITIVE
3	2	1	NEGATIVE	POSITIVE
3	2	1	NEGATIVE	POSITIVE
3	1	1	NEGATIVE	POSITIVE
3	1	1	NEGATIVE	POSITIVE
3	1	1	NEGATIVE	NEGATIVE
3	2	1	NEGATIVE	NEGATIVE
3	1	1	NEGATIVE	NEGATIVE
3	2	1	NEGATIVE	POSITIVE
3	1	1	NEGATIVE	NEGATIVE
3	2	1	NEGATIVE	NEGATIVE
3	1	1	NEGATIVE	NEGATIVE
3	2	1	NEGATIVE	POSITIVE
3	2	1	NEGATIVE	POSITIVE
3	2	1	NEGATIVE	NEGATIVE
3	2	1	NEGATIVE	POSITIVE
3	2	1	NEGATIVE	POSITIVE
3	2	1	NEGATIVE	NEGATIVE
3	2	1	POSITIVE	NEGATIVE
3	2	1	NEGATIVE	POSITIVE
3	2	2	NEGATIVE	NEGATIVE
3	2	2	NEGATIVE	NEGATIVE
3	2	2	NEGATIVE	NEGATIVE
3	2	2	NEGATIVE	NEGATIVE
3	2	2	POSITIVE	NEGATIVE
3	2	2	POSITIVE	POSITIVE
3	2	2	POSITIVE	NEGATIVE
3	1	2	POSITIVE	NEGATIVE
3	2	2	POSITIVE	NEGATIVE
3	2	2	POSITIVE	NEGATIVE
3	2	2	POSITIVE	POSITVE
3	2	2	POSITIVE	POSITIVE
3	2	2	POSITIVE	POSITIVE
3	2	2	POSITIVE	POSITIVE
3	2	1	NEGATIVE	POSITIVE
3	2	1	NEGATIVE	NEGATIVE
3	2	2	NEGATIVE	POSITIVE
3	2	2	NEGATIVE	NEGATIVE
3	3	2	POSITIVE	POSITIVE
3	3	2	NEGATIVE	POSITIVE
3	2	1	NEGATIVE	POSITIVE
3	3	1	NEGATIVE	POSITIVE
3	3	2	NEGATIVE	NEGATIVE
3	3	2	NEGATIVE	POSITIVE
3	3	2	NEGATIVE	POSITIVE
3	2	1	NEGATIVE	NEGATIVE
3	3	2	NEGATIVE	NEGATIVE
3	3	2	NEGATIVE	NEGATIVE
3	3	1	POSITIVE	NEGATIVE
3	3	1	POSITIVE	NEGATIVE
3	3	1	NEGATIVE	POSITIVE
3	3	2	NEGATIVE	POSITIVE
3	3	2	NEGATIVE	NEGATIVE
3	3	2	NEGATIVE	NEGATIVE
3	3	2	POSITIVE	NEGATIVE
3	3	2	POSITIVE	NEGATIVE
3	3	2	NEGATIVE	NEGATIVE
3	3	2	POSITIVE	POSITIVE
3	3	2	POSITIVE	POSITIVE
3	3	1	NEGATIVE	NEGATIVE
3	3	1	NEGATIVE	POSITIVE
3	3	1	POSITIVE	NEGATIVE
3	3	1	NEGATIVE	NEGATIVE
3	3	1	POSITIVE	POSITIVE
3	3	1	NEGATIVE	POSITIVE
3	3	1	NEGATIVE	POSITIVE
3	3	1	NEGATIVE	NEGATIVE
3	4	1	POSITIVE	POSITIVE
3	4	1	NEGATIVE	POSITIVE
3	3	1	NEGATIVE	POSITIVE
3	4	2	NEGATIVE	NEGATIVE
3	4	2	NEGATIVE	NEGATIVE
3	3	1	NEGATIVE	NEGATIVE
3	3	1	NEGATIVE	POSITIVE
3	4	1	NEGATIVE	NEGATIVE
3	4	1	NEGATIVE	POSITIVE
3	3	1	NEGATIVE	NEGATIVE
3	3	1	NEGATIVE	NEGATIVE
3	3	2	NEGATIVE	NEGATIVE
3	3	2	NEGATIVE	POSITIVE
3	3	2	NEGATIVE	POSITIVE
3	3	2	NEGATIVE	NEGATIVE
3	3	2	NEGATIVE	NEGATIVE
3	3	2	NEGATIVE	POSITIVE
3	3	2	NEGATIVE	POSITIVE
2	2	2	NEGATIVE	POSITIVE
2	1	1	NEGATIVE	NEGATIVE
2	1	2	NEGATIVE	NEGATIVE
2	1	2	POSITIVE	NEGATIVE
2	1	2	POSITIVE	NEGATIVE
2	2	2	NEGATIVE	NEGATIVE
2	2	2	NEGATIVE	NEGATIVE
2	2	2	NEGATIVE	NEGATIVE
2	2	1	NEGATIVE	NEGATIVE
2	2	1	POSITIVE	POSITIVE
2	2	1	NEGATIVE	POSITIVE
2	2	2	NEGATIVE	NEGATIVE
2	3	2	NEGATIVE	POSITIVE
2	2	2	NEGATIVE	POSITIVE
2	2	1	POSITIVE	NEGATIVE
2	2	1	NEGATIVE	POSITIVE
2	2	1	NEGATIVE	POSITIVE
2	2	1	POSITIVE	NEGATIVE
2	3	2	POSITIVE	POSITIVE
2	2	2	NEGATIVE	POSITIVE
2	2	2	NEGATIVE	NEGATIVE
2	2	2	NEGATIVE	POSITIVE
2	2	2	POSITIVE	NEGATIVE
2	2	2	NEGATIVE	POSITIVE
2	2	2	NEGATIVE	POSITIVE
2	2	2	POSITIVE	POSITIVE
2	2	2	NEGATIVE	POSITIVE
2	2	2	NEGATIVE	NEGATIVE
2	2	2	NEGATIVE	NEGATIVE
2	3	2	NEGATIVE	POSITIVE
2	2	2	NEGATIVE	POSITIVE
2	3	1	NEGATIVE	NEGATIVE
2	3	1	NEGATIVE	POSITIVE
2	3	1	NEGATIVE	POSITIVE
2	1	1	NEGATIVE	POSITIVE
2	3	1	NEGATIVE	NEGATIVE
2	2	1	POSITIVE	POSITIVE
2	2	1	NEGATIVE	POSITIVE
2	2	1	NEGATIVE	POSITIVE
2	2	1	NEGATIVE	POSITIVE
2	2	1	NEGATIVE	POSITIVE
2	2	1	NEGATIVE	POSITIVE
2	2	1	NEGATIVE	POSITIVE
2	2	1	POSITIVE	POSITIVE
2	2	1	NEGATIVE	POSITIVE
2	3	1	POSITIVE	POSITIVE
2	3	1	POSITIVE	NEGATIVE
2	3	1	POSITIVE	NEGATIVE
2	2	1	NEGATIVE	NEGATIVE
2	2	1	NEGATIVE	NEGATIVE
2	2	1	NEGATIVE	NEGATIVE
2	2	1	NEGATIVE	NEGATIVE
2	3	2	NEGATIVE	NEGATIVE
2	2	2	NEGATIVE	NEGATIVE
2	2	2	NEGATIVE	NEGATIVE
2	3	1	NEGATIVE	NEGATIVE
2	2	2	NEGATIVE	NEGATIVE
2	2	2	NEGATIVE	NEGATIVE
2	3	2	NEGATIVE	NEGATIVE
2	3	2	NEGATIVE	NEGATIVE
2	3	2	NEGATIVE	NEGATIVE
2	3	2	NEGATIVE	NEGATIVE
2	3	2	NEGATIVE	NEGATIVE
2	3	2	POSITIVE	NEGATIVE
2	2	2	POSITIVE	NEGATIVE
2	2	2	NEGATIVE	NEGATIVE
2	3	2	NEGATIVE	NEGATIVE
2	3	2	POSITIVE	NEGATIVE
2	4	2	POSITIVE	NEGATIVE
2	3	2	NEGATIVE	NEGATIVE
2	4	2	NEGATIVE	NEGATIVE
2	3	1	POSITIVE	NEGATIVE
2	3	1	NEGATIVE	NEGATIVE
2	3	1	NEGATIVE	NEGATIVE
2	4	1	POSITIVE	NEGATIVE
2	3	1	NEGATIVE	NEGATIVE
2	4	1	NEGATIVE	NEGATIVE
2	3	1	NEGATIVE	NEGATIVE
2	4	1	NEGATIVE	NEGATIVE
1	2	1	NEGATIVE	NEGATIVE
1	1	1	NEGATIVE	NEGATIVE
1	1	1	NEGATIVE	NEGATIVE
1	1	1	NEGATIVE	NEGATIVE
1	1	1	POSITIVE	NEGATIVE
1	1	1	NEGATIVE	NEGATIVE
1	1	1	NEGATIVE	NEGATIVE
1	1	1	NEGATIVE	NEGATIVE
1	1	1	NEGATIVE	NEGATIVE
1	1	1	NEGATIVE	NEGATIVE
1	1	1	NEGATIVE	NEGATIVE
1	1	2	NEGATIVE	NEGATIVE
1	1	2	NEGATIVE	NEGATIVE
1	1	2	NEGATIVE	NEGATIVE
1	1	2	NEGATIVE	NEGATIVE
1	1	2	NEGATIVE	NEGATIVE
1	1	1	NEGATIVE	NEGATIVE
1	1	1	NEGATIVE	NEGATIVE
1	1	2	NEGATIVE	NEGATIVE
1	1	2	NEGATIVE	NEGATIVE
1	1	2	NEGATIVE	NEGATIVE
1	1	1	NEGATIVE	NEGATIVE

## Sheet: Codes
Codes
	Sex
	Female	2
	Male	1
	Age
	"6-8"	1
	"9-11"	2
	"12-14	3
	"15-17	4
	Community
	Monai	1
	Tamani	2
	Koro	3
	Musawa	4
	yuna	4
